# Supplementary material for: Detecting local adaptation under weak genetic structure in an endemic damselfly: an integrative eco-evolutionary approach
Source: BMC Ecol Evol. 2026 Feb 2;26:2. doi: 10.1186/s12862-025-02462-z (PMC12862917; doi:10.1186/s12862-025-02462-z)
Supplement: Supplementary file 2 — Supplementary Material 2 [file 12862_2025_2462_MOESM2_ESM.csv]

Individual_ID	Population Name	WS	ABA
A001	Alibang	3.682953227	0.237323437
A002	Alibang	3.089922553	0.200588391
A003	Alibang	3.887465084	0.244389225
A004	Alibang	3.781164661	0.21252409
A005	Alibang	3.184882199	0.177511572
A006	Alibang	3.215541708	0.225690857
A007	Nangang	3.37832206	0.21159121
A008	Nangang	3.762544858	0.231978326
A009	Nangang	3.838309889	0.261306826
A010	Nangang	3.4250908	0.224054275
A011	Nangang	3.253743458	0.225077856
A012	Nangang	3.906610884	0.220386339
A013	Nangang	3.779910336	0.201621289
A014	Nangang	3.552606598	0.227689625
A015	Nangang	3.589924588	0.195533727
A016	Longtan	3.73726948	0.219806417
A017	Longtan	3.678085294	0.110531454
A018	Longtan	3.790250202	0.103928298
A019	Longtan	3.937496326	0.122296045
A020	Longtan	3.54780077	0.145004227
A021	Longtan	3.978288333	0.140613628
A022	Longtan	3.782766191	0.132643501
A023	Longtan	3.600941995	0.149354107
A024	Longtan	3.396001378	0.229497898
A025	Longtan	3.768011178	0.109365798
A026	Longtan	3.228038656	0.150523649
A027	Daxi	3.32659204	0.145153643
A028	Daxi	3.877841343	0.145328565
A029	Daxi	3.483590759	0.123095352
A030	Daxi	3.423893473	0.135366125
A031	Daxi	4.045706858	0.145339333
A032	Daxi	4.103281197	0.135224303
A033	Daxi	4.067202845	0.13878308
A034	Daxi	3.753900413	0.158059906
A035	Daxi	3.425699358	0.140440804
A036	Daxi	3.559849405	0.170938379
A037	Daxi	3.343399664	0.16993865
A038	Daxi	2.927553223	0.137559809
A039	Daxi	3.471461055	0.179946791
A040	Fushan	3.636169489	0.183051207
A041	Fushan	3.450056525	0.146296093
A042	Fushan	3.451704073	0.069644601
A043	Fushan	3.709301113	0.184890389
A044	Fushan	3.408953729	0.15743535
A045	Fushan	3.401859648	0.167553471
A046	Fushan	3.844466491	0.201960279
A047	Fushan	4.193132193	0.156504097
A048	Fushan	3.816908717	0.214612732
A049	Fushan	4.078269773	0.215548476
A050	Fushan	3.329730747	0.176012891
A051	Fushan	3.601542715	0.200960346
A052	Fushan	4.149594551	0.193866859
A053	Fushan	3.604997912	0.158373538
A054	Fushan	3.294745908	0.176834076
A055	Fushan	4.14667127	0.211543504
A056	Fushan	3.82517317	0.169492552
A057	Fushan	3.76261382	0.189600837
A058	Fushan	3.418710595	0.162247355
A059	Fushan	3.28768407	0.186886534
A060	Fushan	3.854718782	0.213956699
A061	Fushan	3.866553048	0.161616508
A062	Fushan	4.008731016	0.144669994
A063	Fushan	3.43420371	0.168731667
A064	Neiwan	4.421011437	0.120626102
A065	Neiwan	3.433204183	0.121258171
A066	Neiwan	3.828164461	0.255476903
A067	Neiwan	3.186593405	0.101181067
A068	Neiwan	3.448381001	0.084351785
A069	Guanxi	4.093458359	0.116007011
A070	Guanxi	4.227613379	0.105505584
A071	Guanxi	3.351233072	0.135322298
A072	Guanxi	3.321335817	0.109526806
A073	Guanxi	3.932411184	0.123363794
A074	Guanxi	3.388760229	0.117812656
A075	Guanxi	4.046218544	0.123556253
A076	Guanxi	4.141068678	0.122834023
A077	Guanxi	3.658795332	0.123207325
A078	Guanxi	3.216111928	0.129455172
A079	Guanxi	3.355562929	0.134278383
A080	Guanxi	3.818347933	0.129159951
A081	Miaoli	3.891517649	0.091107053
A082	Miaoli	2.648581421	0.06210994
A083	Miaoli	3.12850092	0.074215178
A084	Miaoli	3.84517421	0.187081085
A085	Xiulin	3.815594962	0.07322393
A086	Xiulin	2.567963248	0.132460555
A087	Xiulin	3.332631716	0.136229482
A088	Xiulin	2.894538655	0.124835662
A089	Xiulin	3.698833476	0.155057373
A090	Xiulin	3.667467964	0.152901445
A091	Lianhuachi	3.83654759	0.142719877
A092	Lianhuachi	3.11701124	0.051422188
A093	Lianhuachi	3.038383918	0.076350815
A094	Lianhuachi	2.99957518	0.091266057
A095	Lianhuachi	2.95104192	0.079623861
A096	Lianhuachi	3.071880914	0.113037446
A097	Lianhuachi	3.451704073	0.069644601
A098	Lianhuachi	3.584218196	0.0908223
A099	Lianhuachi	3.285652786	0.072324353
A100	Lianhuachi	3.578491989	0.074251214
A101	Lianhuachi	3.482920773	0.076727166
A102	Lianhuachi	3.215641022	0.082130951
A103	Lianhuachi	3.604762723	0.069408432
A104	Lianhuachi	3.699687293	0.066044003
A105	Lianhuachi	2.957753953	0.091596065
A106	Lianhuachi	3.619600204	0.070676139
A107	Lianhuachi	3.225684103	0.098013196
A108	Lianhuachi	3.474322954	0.099530793
A109	Lianhuachi	3.539533876	0.101384203
A110	Lianhuachi	3.593480333	0.094919983
A111	Lianhuachi	3.451685607	0.101918891
A112	Lianhuachi	2.808476765	0.070277725
A113	Lianhuachi	3.310200489	0.096508364
A114	Lianhuachi	3.205351282	0.077311855
A115	Lianhuachi	3.912057582	0.096872349
A116	Lianhuachi	2.979941132	0.084057888
A117	Lianhuachi	2.824495845	0.083024985
A118	Lianhuachi	2.88888676	0.071625574
A119	Haiduan	2.841094425	0.137028311
A120	Haiduan	3.385203464	0.078796306
A121	Haiduan	3.713192166	0.13478815
A122	Haiduan	3.659310957	0.055392405
A123	Maolin	3.197671001	0.04853638
A124	Maolin	3.171840988	0.044595883
A125	Maolin	3.236103471	0.039840517
A126	Maolin	3.395786899	0.035918959
A127	Maolin	3.432618926	0.087413078
A128	Maolin	2.795775638	0.066823188
A129	Maolin	3.461619988	0.095958507
A130	Shizi	3.183631182	0.045499206
A131	Shizi	3.154318482	0.045501931
A132	Shizi	3.276629853	0.051801862
A133	Shizi	3.080905325	0.078043134
A134	Shizi	3.376485427	0.049991805
A135	Shizi	3.135344291	0.114917885
A136	Shizi	3.3965831	0.115143899
A137	Shizi	3.513140008	0.118959064
